# Supplementary material for: Triarylborane Dyes as a Novel Non-Covalent and Non-Inhibitive Fluorimetric Markers for DPP III Enzyme
Source: Molecules. 2021 Aug 9;26(16):4816. doi: 10.3390/molecules26164816 (PMC8398983; doi:10.3390/molecules26164816)
Supplement: Supplementary file 1 [file molecules-26-04816-s001.zip]

Archive with 1 entries (1 files):
- molecules-1305038-supplementary.pdf
